# Supplementary material for: Evaluation of the performance of health extension workers on malaria rapid diagnostic tests and predictor factors in Bahir Dar Zuria district, northwest Ethiopia: A cross-sectional study
Source: PLoS One. 2021 Apr 8;16(4):e0249708. doi: 10.1371/journal.pone.0249708 (PMC8031431; doi:10.1371/journal.pone.0249708)
Supplement: S1 File — (ZIP) [file pone.0249708.s001.zip]

Archive with 2 entries (2 files):
- Zipped files/Questionnaire and checklist.docx
- Zipped files/SPSS data.sav
